# Supplementary material for: Identification and verification of grain shape QTLs by SNP array in rice
Source: PLoS One. 2021 Nov 22;16(11):e0260133. doi: 10.1371/journal.pone.0260133 (PMC8608341; doi:10.1371/journal.pone.0260133)
Supplement: S2 Table — (XLSX) [file pone.0260133.s005.xlsx]

## Sheet: Sheet1
Sample Name	genotype	barcode	grain length（mean）	grain width（mean）	LWR(mean）	TGW(mean）	Sample Name	genotype	barcode	grain length（mean）	grain width（mean）	LWR(mean）	TGW(mean）
RHL-GW1	AA	1	8.45	2.81	3	21.16	RHL-GW1	BB	1	8.43	2.82	3	21.56			Pusa allele	H2613s allele
RHL-GW1	AA	2	8.52	2.66	3.3	15.45	RHL-GW1	BB	2	8.44	2.8	3.1	20.08		qGW1	8.86952	8.77171
RHL-GW1	AA	3	8.64	2.71	3.2	19.98	RHL-GW1	BB	3	8.45	2.82	3	20.13		qGW3	9.3455	9.13344
RHL-GW1	AA	4	8.64	2.82	3.1	22.1	RHL-GW1	BB	4	8.45	2.74	3.1	20.91		qGS7	8.65263	9.03419
RHL-GW1	AA	5	8.7	2.67	3.3	21.63	RHL-GW1	BB	5	8.45	2.89	3	15.07		qGW9	9.14125	9.57381
RHL-GW1	AA	6	8.76	2.82	3.2	22.1	RHL-GW1	BB	6	8.46	3	2.9	22.58
RHL-GW1	AA	7	8.8	2.73	3.3	21.59	RHL-GW1	BB	7	8.46	2.88	3	21.35
RHL-GW1	AA	8	8.82	2.73	3.3	22.21	RHL-GW1	BB	8	8.46	2.79	3.1	19.86
RHL-GW1	AA	9	8.82	2.81	3.2	21.16	RHL-GW1	BB	9	8.47	2.76	3.1	18.32
RHL-GW1	AA	10	8.83	2.77	3.2	21.66	RHL-GW1	BB	10	8.48	2.9	3	20.9
RHL-GW1	AA	11	8.88	2.81	3.2	20.34	RHL-GW1	BB	11	8.49	2.68	3.2	20.87
RHL-GW1	AA	12	8.94	2.67	3.4	21.4	RHL-GW1	BB	12	8.51	2.85	3	21.55
RHL-GW1	AA	13	8.95	2.75	3.3	21.78	RHL-GW1	BB	13	8.53	2.87	3	21.77
RHL-GW1	AA	14	8.96	2.5	3.7	15.65	RHL-GW1	BB	14	8.55	2.77	3.2	19.48
RHL-GW1	AA	15	8.96	2.57	3.5	20.31	RHL-GW1	BB	15	8.56	2.81	3.1	20.77
RHL-GW1	AA	16	8.98	2.85	3.2	22.49	RHL-GW1	BB	16	8.58	2.86	3	21.28		qGW1	2.74952	2.81914
RHL-GW1	AA	17	8.99	2.8	3.3	22.06	RHL-GW1	BB	17	8.59	2.66	3.3	20.08		qGW3	2.33675	2.41625
RHL-GW1	AA	18	9.01	2.74	3.3	21.9	RHL-GW1	BB	18	8.59	2.71	3.2	20.03		qGS7	2.34105	2.05387
RHL-GW1	AA	19	9.14	2.76	3.4	22.11	RHL-GW1	BB	19	8.6	2.72	3.2	20.4		qGW9	2.425	2.31714
RHL-GW1	AA	20	9.19	2.91	3.2	24.66	RHL-GW1	BB	20	8.6	2.67	3.3	19.35
RHL-GW1	AA	21	9.28	2.85	3.3	20.78	RHL-GW1	BB	21	8.6	2.88	3	21.32
the average value			8.86952	2.74952	3.28095	21.0724	RHL-GW1	BB	22	8.6	2.85	3.1	20.79
the P value			0.00311142	0.0163102	6.56729e-05	0.745243	RHL-GW1	BB	23	8.61	2.8	3.1	20.9
							RHL-GW1	BB	24	8.61	2.92	3	22.53
							RHL-GW1	BB	25	8.62	2.88	3	21.55
							RHL-GW1	BB	26	8.64	2.81	3.1	22.07
							RHL-GW1	BB	27	8.64	2.88	3	23.04
							RHL-GW1	BB	28	8.65	2.83	3.1	21.98
							RHL-GW1	BB	29	8.65	2.8	3.1	21.01
							RHL-GW1	BB	30	8.67	2.73	3.2	20.14
							RHL-GW1	BB	31	8.67	2.83	3.1	19.8		qGW1	3.28095	3.15857
							RHL-GW1	BB	32	8.68	2.6	3.4	20.26		qGW3	4.11	3.8625
							RHL-GW1	BB	33	8.69	2.6	3.4	19.56		qGS7	3.77895	4.47742
							RHL-GW1	BB	34	8.7	2.85	3.1	21.88		qGW9	3.85625	4.2381
							RHL-GW1	BB	35	8.71	2.76	3.2	20.29
							RHL-GW1	BB	36	8.72	2.91	3	22.58
							RHL-GW1	BB	37	8.74	2.77	3.2	21.67
							RHL-GW1	BB	38	8.76	2.86	3.1	22.3
							RHL-GW1	BB	39	8.77	2.88	3.1	22.5
							RHL-GW1	BB	40	8.78	3	2.9	12.75
							RHL-GW1	BB	41	8.79	2.9	3.1	22.8
							RHL-GW1	BB	42	8.8	2.82	3.2	23.45
							RHL-GW1	BB	43	8.8	2.96	3	10.5
							RHL-GW1	BB	44	8.85	2.79	3.2	22.08
							RHL-GW1	BB	45	8.86	2.86	3.1	23.31		qGW1	21.0724	21.0997
							RHL-GW1	BB	46	8.87	2.69	3.4	20.35		qGW3	20.4152	21.7003
							RHL-GW1	BB	47	8.88	2.88	3.1	23.19		qGS7	19.9179	17.9142
							RHL-GW1	BB	48	8.88	2.79	3.2	21.42		qGW9	21.12	20.6633
							RHL-GW1	BB	49	8.9	2.78	3.3	20.98
							RHL-GW1	BB	50	8.92	2.73	3.3	21.46
							RHL-GW1	BB	51	8.93	2.7	3.4	20.45
							RHL-GW1	BB	52	8.93	2.83	3.2	22.62
							RHL-GW1	BB	53	8.93	2.84	3.2	23.4
							RHL-GW1	BB	54	8.95	2.76	3.3	21.21
							RHL-GW1	BB	55	8.96	2.92	3.1	23.85
							RHL-GW1	BB	56	8.96	2.75	3.3	22.19
							RHL-GW1	BB	57	8.97	2.8	3.2	21.73
							RHL-GW1	BB	58	8.97	2.75	3.3	21.6
							RHL-GW1	BB	59	8.98	2.76	3.3	21.2
							RHL-GW1	BB	60	9.01	2.7	3.4	19.84
							RHL-GW1	BB	61	9.05	2.88	3.2	22.75
							RHL-GW1	BB	62	9.1	2.84	3.2	22.93
							RHL-GW1	BB	63	9.14	2.77	3.4	22.86
							RHL-GW1	BB	64	9.2	2.84	3.3	19.84
							RHL-GW1	BB	65	9.2	2.83	3.3	22.53
							RHL-GW1	BB	66	9.23	3.04	3.1	15.25
							RHL-GW1	BB	67	9.25	2.84	3.3	23.96
							RHL-GW1	BB	68	9.25	2.92	3.2	24.14
							RHL-GW1	BB	69	9.32	2.89	3.3	25.77
							RHL-GW1	BB	70	9.48	3.04	3.2	24.06
							the average value			8.77171	2.81914	3.15857	21.0997
Sample Name	genotype	barcode	grain length（mean）	grain width（mean）	LWR(mean）	TGW(mean）	Sample Name	genotype	barcode	grain length（mean）	grain width（mean）	LWR(mean）	TGW(mean）
RHL-GW3	AA	1	8.47	2.32	3.7	17.54	RHL-GW3	BB	1	8.34	2.36	3.6	20.59
RHL-GW3	AA	2	8.61	2.45	3.6	21.87	RHL-GW3	BB	2	8.43	2.36	3.6	20.61
RHL-GW3	AA	3	8.68	2.48	3.6	20.64	RHL-GW3	BB	3	8.46	2.41	3.6	19.69
RHL-GW3	AA	4	8.69	2.57	3.4	19.19	RHL-GW3	BB	4	8.6	2.6	3.4	23.2
RHL-GW3	AA	5	8.73	2.48	3.6	20.85	RHL-GW3	BB	5	8.66	2.54	3.5	21.73
RHL-GW3	AA	6	8.79	2.49	3.6	21.17	RHL-GW3	BB	6	8.66	2.49	3.5	22.6
RHL-GW3	AA	7	8.83	2.67	3.4	18.9	RHL-GW3	BB	7	8.69	2.43	3.6	17.35
RHL-GW3	AA	8	8.88	2.43	3.7	22.69	RHL-GW3	BB	8	8.82	2.47	3.6	22.04
RHL-GW3	AA	9	8.95	2.32	3.9	19.93	RHL-GW3	BB	9	8.89	2.42	3.7	21.49
RHL-GW3	AA	10	8.98	2.19	4.2	17.42	RHL-GW3	BB	10	8.93	2.35	3.9	19.89
RHL-GW3	AA	11	9	2.59	3.6	19.46	RHL-GW3	BB	11	8.94	2.51	3.7	22.52
RHL-GW3	AA	12	9.04	2.48	3.7	20.91	RHL-GW3	BB	12	8.96	2.42	3.8	21.73
RHL-GW3	AA	13	9.05	2.42	3.8	24.36	RHL-GW3	BB	13	8.99	2.42	3.8	22.66
RHL-GW3	AA	14	9.07	2.5	3.7	21.24	RHL-GW3	BB	14	9.02	2.68	3.4	14.62
RHL-GW3	AA	15	9.11	2.19	4.2	19.36	RHL-GW3	BB	15	9.04	2.58	3.6	25.87
RHL-GW3	AA	16	9.12	2.28	4.1	18.82	RHL-GW3	BB	16	9.07	2.42	3.8	22.23
RHL-GW3	AA	17	9.13	2.25	4.1	18.84	RHL-GW3	BB	17	9.12	2.3	4	20.04
RHL-GW3	AA	18	9.14	2.24	4.2	20.37	RHL-GW3	BB	18	9.28	2.5	3.8	25.23
RHL-GW3	AA	19	9.15	2.43	3.8	19.67	RHL-GW3	BB	19	9.3	2.36	4	23.27
RHL-GW3	AA	20	9.18	2.27	4.1	21.13	RHL-GW3	BB	20	9.3	2.32	4.1	22.42
RHL-GW3	AA	21	9.18	2.34	4	19.75	RHL-GW3	BB	21	9.3	2.4	4	22.01
RHL-GW3	AA	22	9.21	2.42	3.9	21.16	RHL-GW3	BB	22	9.3	2.58	3.7	21.61
RHL-GW3	AA	23	9.23	2.35	4	19.76	RHL-GW3	BB	23	9.32	2.48	3.8	24.58
RHL-GW3	AA	24	9.27	2.49	3.8	21.39	RHL-GW3	BB	24	9.36	2.51	3.8	25.24
RHL-GW3	AA	25	9.32	2.44	4	19.82	RHL-GW3	BB	25	9.56	2.33	4.2	21.11
RHL-GW3	AA	26	9.37	2.19	4.3	21.01	RHL-GW3	BB	26	9.6	2.22	4.4	22.55
RHL-GW3	AA	27	9.48	2.13	4.5	20.49	RHL-GW3	BB	27	9.64	2.4	4.1	18.79
RHL-GW3	AA	28	9.6	2.12	4.6	15.66	RHL-GW3	BB	28	9.64	2.24	4.4	20.58
RHL-GW3	AA	29	9.65	2.32	4.3	21.7	RHL-GW3	BB	29	9.69	2.33	4.2	20.72
RHL-GW3	AA	30	9.73	2.18	4.6	20.88	RHL-GW3	BB	30	9.77	2.38	4.2	22.84
RHL-GW3	AA	31	9.93	2.2	4.7	19.91	RHL-GW3	BB	31	9.79	2.24	4.4	22.15
RHL-GW3	AA	32	9.96	2.23	4.6	22.56	RHL-GW3	BB	32	9.8	2.27	4.4	22.45
RHL-GW3	AA	33	9.98	2.21	4.6	22.44	the average value			9.13344	2.41625	3.8625	21.7003
RHL-GW3	AA	34	10.1	2.17	4.8	22.19
RHL-GW3	AA	35	10.16	2.64	3.9	15.42
RHL-GW3	AA	36	10.18	2.21	4.7	21.92
RHL-GW3	AA	37	10.2	2.27	4.7	21.42
RHL-GW3	AA	38	10.21	2.18	4.8	22.34
RHL-GW3	AA	39	10.23	2.15	4.8	20.16
RHL-GW3	AA	40	10.23	2.18	4.8	22.27
the average value			9.3455	2.33675	4.11	20.4152
the P value			0.068116	0.0155709	0.00873116	0.00884744
Sample Name	genotype	barcode	grain length（mean）	grain width（mean）	LWR(mean）	TGW(mean）	Sample Name	genotype	barcode	grain length（mean）	grain width（mean）	LWR(mean）	TGW(mean）
RHL-GS7	AA	1	8.79	2.31	3.9	22.27	RHL-GS7	BB	1	8.99	2.04	4.5	15.36
RHL-GS7	AA	2	8.78	2.4	3.8	20.91	RHL-GS7	BB	2	9.07	1.96	4.7	16.57
RHL-GS7	AA	3	8.91	2.54	3.6	20.43	RHL-GS7	BB	3	9.19	1.98	4.7	17.56
RHL-GS7	AA	4	8.59	2.19	4	19.29	RHL-GS7	BB	4	8.5	2.08	4.1	17.4
RHL-GS7	AA	5	9	2.45	3.8	21.46	RHL-GS7	BB	5	8.97	1.84	4.9	16.21
RHL-GS7	AA	6	8.62	2.35	3.7	19.72	RHL-GS7	BB	6	9.23	2.02	4.6	18.13
RHL-GS7	AA	7	8.5	2.21	3.9	20.44	RHL-GS7	BB	7	8.86	2.11	4.3	19.51
RHL-GS7	AA	8	8.7	2.29	3.9	19.66	RHL-GS7	BB	8	8.81	2.33	3.8	18.62
RHL-GS7	AA	9	8.68	2.3	3.8	19.51	RHL-GS7	BB	9	9.22	2.04	4.6	17.47
RHL-GS7	AA	10	8.73	2.21	4	15.77	RHL-GS7	BB	10	9.42	1.94	4.9	17.84
RHL-GS7	AA	11	8.29	2.29	3.7	17.77	RHL-GS7	BB	11	9.14	2.38	3.9	21.64
RHL-GS7	AA	12	8.47	2.37	3.7	17.12	RHL-GS7	BB	12	9.61	2.14	4.6	19.06
RHL-GS7	AA	13	8.6	2.4	3.6	21.47	RHL-GS7	BB	13	8.46	2.1	4.1	15.23
RHL-GS7	AA	14	8.51	2.5	3.5	19.66	RHL-GS7	BB	14	8.67	2.05	4.3	16.53
RHL-GS7	AA	15	8.77	2.33	3.9	21.62	RHL-GS7	BB	15	9.44	2	4.8	19.27
RHL-GS7	AA	16	8.82	2.37	3.8	22.21	RHL-GS7	BB	16	8.63	2.08	4.2	16.74
RHL-GS7	AA	17	8.79	2.33	3.8	20.8	RHL-GS7	BB	17	8.75	2.06	4.3	17.04
RHL-GS7	AA	18	8.28	2.34	3.6	18.32	RHL-GS7	BB	18	9.46	2.09	4.7	20.05
RHL-GS7	AA	19	8.57	2.3	3.8	20.01	RHL-GS7	BB	19	9.1	1.97	4.7	18.48
the average value			8.65263	2.34105	3.77895	19.9179	RHL-GS7	BB	20	9.01	2.05	4.5	16.69
the P value			1.03157e-05	3.60226e-13	3.75034e-13	5.95673e-05	RHL-GS7	BB	21	9.27	2.05	4.6	18.82
							RHL-GS7	BB	22	9.38	1.99	4.8	17.81
							RHL-GS7	BB	23	8.9	2.19	4.1	19.23
							RHL-GS7	BB	24	9.2	2.01	4.6	18
							RHL-GS7	BB	25	8.73	1.98	4.5	17.18
							RHL-GS7	BB	26	8.67	2.06	4.3	17.41
							RHL-GS7	BB	27	9.21	1.98	4.7	18.88
							RHL-GS7	BB	28	9.28	2.03	4.7	18.38
							RHL-GS7	BB	29	8.7	2.04	4.3	15.66
							RHL-GS7	BB	30	8.92	2.09	4.3	19.77
							RHL-GS7	BB	31	9.27	1.99	4.7	18.8
							the average value			9.03419	2.05387	4.47742	17.9142
Sample Name	genotype	barcode	grain length（mean）	grain width（mean）	LWR(mean）	TGW(mean）	Sample Name	genotype	barcode	grain length（mean）	grain width（mean）	LWR(mean）	TGW(mean）
RHL-GW9	AA	1	8.69	2.43	3.6	17.35	RHL-GW9	BB	1	8.47	2.32	3.7	17.54
RHL-GW9	AA	2	8.89	2.42	3.7	21.49	RHL-GW9	BB	2	9.04	2.48	3.7	20.91
RHL-GW9	AA	3	8.93	2.35	3.9	19.89	RHL-GW9	BB	3	9.05	2.42	3.8	24.36
RHL-GW9	AA	4	8.94	2.51	3.7	22.52	RHL-GW9	BB	4	9.11	2.19	4.2	19.36
RHL-GW9	AA	5	8.96	2.42	3.8	21.73	RHL-GW9	BB	5	9.13	2.25	4.1	18.84
RHL-GW9	AA	6	8.99	2.42	3.8	22.66	RHL-GW9	BB	6	9.27	2.49	3.8	21.39
RHL-GW9	AA	7	9.02	2.68	3.4	14.62	RHL-GW9	BB	7	9.3	2.32	4.1	22.42
RHL-GW9	AA	8	9.07	2.42	3.8	22.23	RHL-GW9	BB	8	9.3	2.4	4	22.01
RHL-GW9	AA	9	9.15	2.43	3.8	19.67	RHL-GW9	BB	9	9.32	2.44	4	19.82
RHL-GW9	AA	10	9.18	2.34	4	19.75	RHL-GW9	BB	10	9.36	2.51	3.8	25.24
RHL-GW9	AA	11	9.21	2.42	3.9	21.16	RHL-GW9	BB	11	9.6	2.12	4.6	15.66
RHL-GW9	AA	12	9.28	2.5	3.8	25.23	RHL-GW9	BB	12	9.64	2.4	4.1	18.79
RHL-GW9	AA	13	9.3	2.58	3.7	21.61	RHL-GW9	BB	13	9.69	2.33	4.2	20.72
RHL-GW9	AA	14	9.32	2.48	3.8	24.58	RHL-GW9	BB	14	9.93	2.2	4.7	19.91
RHL-GW9	AA	15	9.6	2.22	4.4	22.55	RHL-GW9	BB	15	9.96	2.23	4.6	22.56
RHL-GW9	AA	16	9.73	2.18	4.6	20.88	RHL-GW9	BB	16	9.98	2.21	4.6	22.44
the average value			9.14125	2.425	3.85625	21.12	RHL-GW9	BB	17	10.1	2.17	4.8	22.19
the P value			0.00316233	0.0206891	0.00271153	0.590674	RHL-GW9	BB	18	10.16	2.64	3.9	15.42
							RHL-GW9	BB	19	10.18	2.21	4.7	21.92
							RHL-GW9	BB	20	10.23	2.15	4.8	20.16
							RHL-GW9	BB	21	10.23	2.18	4.8	22.27
							the average value			9.57381	2.31714	4.2381	20.6633
